# Supplementary material for: Tooth replacement in the early-diverging neornithischian Jeholosaurus shangyuanensis and implications for dental evolution and herbivorous adaptation in Ornithischia
Source: BMC Ecol Evol. 2024 Apr 16;24:46. doi: 10.1186/s12862-024-02233-2 (PMC11020315; doi:10.1186/s12862-024-02233-2)
Supplement: Supplementary file 1 — Supplementary Material 1 [file 12862_2024_2233_MOESM1_ESM.csv]

Clade	Taxon	Genus	Species	Spec #	Epoch	Stage	Formation	FAD	LAD	Generations of replacement teeth		Notes	References
Ornithodira	Dinosauriformes	Silesaurus	opolensis	ZPAL Ab III/361/26	Upper Triassic	Carnian - Norian		237	208.5	0			Dzik, J. 2003. A beaked herbivorous archosaur with dinosaur affinities from the early Late Triassic of Poland. Journal of Vertebrate Paleontology, 23, 556–574.
Ornithischia		Lesothosaurus	diagnosticus	BP/1/7853	Early Jurassic	Sinemurian	Elliot	201.3	190.8	0			Sciscio et al. (2017), Digital reconstruction of the mandible of an adult Lesothosaurus diagnosticus with insight into the tooth replacement process and diet
Ornithischia	Heterodontosauridae	Fruitadens	haagarorum	LACM 115747	Late Jurassic	Tithonian	Morrison	152.1	145	0			Butler RJ, Porro LB, Galton PM, Chiappe LM (2012) Anatomy and Cranial Functional Morphology of the Small-Bodied Dinosaur Fruitadens haagarorum from the Upper Jurassic of the USA. PLoS ONE 7(4): e31556. doi:10.1371/journal.pone.0031556
Ornithischia	Heterodontosauridae	Manidens	condorensis	MPEF-PV 3211	Middle Jurassic	Aalenian–Early Bathonian	Cañadón Asfalto	182	175.6	0			Becerra, M.G., Pol, D., Whitlock, J.A. and Porro, L.B. (2021), Tooth replacement in Manidens condorensis: baseline study to address the replacement pattern in dentitions of early ornithischians. Pap Palaeontol, 7: 1167-1193.
Ornithischia	Heterodontosauridae	Heterodontosaurus	tucki	SAM-PK-K1334	Early Jurassic	Sinemurian	Elliot	199.3	190.8	0			NORMAN, D.B., CROMPTON, A.W., BUTLER, R.J., PORRO, L.B. and CHARIG, A.J. (2011), The Lower Jurassic ornithischian dinosaur Heterodontosaurus tucki Crompton & Charig, 1962: cranial anatomy, functional morphology, taxonomy, and relationships. Zoological Journal of the Linnean Society, 163: 182-276.
Ornithischia	Orinithopoda	Haya	griva	IGM 100/2017	Late Cretaceous	Santonian-Campanian	Javkhlant	86.3	72.1	0			Barta D E, Norell M A. The osteology of Haya griva (Dinosauria: Ornithischia) from the Late Cretaceous of Mongolia[J]. Bulletin of the American Museum of Natural History, 2021, 445(1): 1-112.
Ornithischia	Orinithopoda	Changchunsaurus	parvus	JLUM-Ya-C160711C	Early Cretaceous	Aptian–Cenomanian	Quantou	125	100.5	0			Chen J, LeBlanc ARH, Jin L, Huang T, Reisz RR (2018) Tooth development, histology, and enamel microstructure in Changchunsaurus parvus: Implications for dental evolution in ornithopod dinosaurs. PLoS ONE 13(11): e0205206
Ornithischia	Orinithopoda	Galleonosaurus	dorisae	NMV P229196	Early Cretaceous	Barremian	Wonthaggi	122.46	109	0
Ornithischia	Orinithopoda	Jeholosaurus	shangyuanensis	IVPP V15717	Early Cretaceous	Barremian	Yixian	130	125.45	1
Ornithischia	Iguanodontia	Tenontosaurus	tilletti	OMNH 58340	Early Cretaceous	Aptian–Albian	Antlers	125	93.5	1			Thomas, D. Andrew. 2015. The cranial anatomy of Tenontosaurus tilletti Ostrom, 1970 (Dinosauria, Ornithopoda). Palaeontologia Electronica 18.2.37A: 1-99
Ornithischia	Iguanodontia	Lanzhousaurus	magnidens	GSLTZP01- 001	Early Cretaceous	Berriasian	Hekou group	130	113	1			Suarez, C.A., You, HL., Suarez, M.B. et al. Stable Isotopes Reveal Rapid Enamel Elongation (Amelogenesis) Rates for the Early Cretaceous Iguanodontian Dinosaur Lanzhousaurus magnidens . Sci Rep 7, 15319 (2017).
Ornithischia	Iguanodontia	Protohadros	brydi	SMU 74582	Late Cretaceous	Cenomanian	Woodbine	99.6	93.5	2			Head J J. A new species of basal hadrosaurid (Dinosauria, Ornithischia) from the Cenomanian of Texas[J]. Journal of vertebrate Paleontology, 1998, 18(4): 718-738.
Ornithischia	Iguanodontia	Eolambia	caroljonesa	CEUM 9758	Late Cretaceous	Cenomanian	Cedar Mountain	125	100.5	2			McDonald AT, Bird J, Kirkland JI, Dodson P (2012) Osteology of the Basal Hadrosauroid Eolambia caroljonesa (Dinosauria: Ornithopoda) from the Cedar Mountain Formation of Utah. PLoS ONE 7(10): e45712. doi:10.1371/journal.pone.0045712
Ornithischia	Iguanodontia	Probactrosaurus	gobiensis	PIN 2232/42-1	Early Cretaceous	Barremian-Albian	Maortu	129.4	100.5	1			David B. Norman, On Asian ornithopods (Dinosauria: Ornithischia). 4. Probactrosaurus, Zoological Journal of the Linnean Society, Volume 136, Issue 1, September 2002, Pages 113–144
Ornithischia	Iguanodontia	Zhanghenglong	yangchengensis	XMDFEC V0013	Late Cretaceous	Santonian	Majiacun	86.3	83.6	2			Xing H, Wang D, Han F, Sullivan C, Ma Q, et al. (2014) A New Basal Hadrosauroid Dinosaur (Dinosauria: Ornithopoda) with Transitional Features from the Late Cretaceous of Henan Province, China. PLoS ONE 9(6): e98821. doi:10.1371/journal.pone.0098821
Ornithischia	Iguanodontia	Corythosaurus		ROM 00868	Late Cretaceous	Campanian	Dinosaur Park	83.6	72.1	2			LeBlanc A R H, Reisz R R, Evans D C, et al. Ontogeny reveals function and evolution of the hadrosaurid dinosaur dental battery[J]. BMC Evolutionary Biology, 2016, 16(1): 1-13.
Ornithischia	Iguanodontia	Parasaurolophus		RAM 14000	Late Cretaceous	Campanian	Kaiparowits	83.5	70.6	2			Farke et al. (2013), Ontogeny in the tube-crested dinosaur Parasaurolophus (Hadrosauridae) and heterochrony in hadrosaurids
Ornithischia	Iguanodontia	Yamatosaurus	izanagii	MNHAH D1-033516	Late Cretaceous	Maastrichtian	Kita-ama	70.6	66	2			Kobayashi, Y., Takasaki, R., Kubota, K. et al. A new basal hadrosaurid (Dinosauria: Ornithischia) from the latest Cretaceous Kita-ama Formation in Japan implies the origin of hadrosaurids. Sci Rep 11, 8547 (2021)
Ornithischia	Iguanodontia	Gobihadros	mongoliensis	MPC-D100/746	Late Cretaceous	Cenomanian-Santonian	Baynshire	100.5	83.6	1			Tsogtbaatar K, Weishampel DB, Evans DC, Watabe M (2019) A new hadrosauroid (Dinosauria: Ornithopoda) from the Late Cretaceous Baynshire Formation of the Gobi Desert (Mongolia). PLoS ONE 14(4): e0208480
Ornithischia	Iguanodontia	Edmontosaurus	regalis	CMN 2289	Late Cretaceous	Campanian	Horseshoe Canyon	70.6	66	2			Xing H, Mallon JC, Currie ML (2017) Supplementary cranial description of the types of Edmontosaurus regalis (Ornithischia: Hadrosauridae), with comments on the phylogenetics and biogeography of Hadrosaurinae. PLoS ONE 12(4): e0175253
Ornithischia	Ceratopsia	Yinlong	downsi	IVPP V18638	Late Jurassic	Oxfordian	Shishugou	163.5	158.7	0
Ornithischia	Ceratopsia	Chaoyangsaurus	youngi	IGCAGS V371	Middle Jurassic		Tuchengzi	150.8	132.9	0
Ornithischia	Ceratopsia	Hualianceratops	wucaiwanensis	IVPP V28614	Late Jurassic	Oxfordian	Shishugou	163.5	158.7	0
Ornithischia	Ceratopsia	Psittacosaurus		CUGW VH104	Early Cretaceous	Barremian	Yixian	145	99.6	0
Ornithischia	Ceratopsia	Liaoceratops	yanzigouensis	IVPP V12633	Early Cretaceous	Barremian	Yixian	130	125.45	1
Ornithischia	Ceratopsia	Auroraceratops	rugousus	CUGW VH106	Early Cretaceous	Albian	Zhongguo	112.03	109	1
Ornithischia	Ceratopsia	Leptoceratops	gracilis		Late Cretaceous	Maastrichtian	Edmonton	70.6	66	1
Ornithischia	Ceratopsia	Protoceratops	andrewsi		Late Cretaceous	Campanian	Djadochta	145	70.6	1			Brown DB, Schlaikjer DEM. 1940. The structure and relationships of Protoceratops. Annals of the New York Academy of Sciences 40:133–265.
Ornithischia	Ceratopsia	Triceratops	horridus		Late Cretaceous	Maastrichtian	Hell Creek	83.5	66	2
Ornithischia	Iguanodontia	Mochlodon	vorosi	MTM 2007.25.2	Late Cretaceous	Santonian	Csehbánya	86.3	83.6	0			Ősi, A., Barrett, P.M., Evans, A.R. et al. Multi-proxy dentition analyses reveal niche partitioning between sympatric herbivorous dinosaurs. Sci Rep 12, 20813 (2022). https://doi.org/10.1038/s41598-022-24815-z
Ornithischia	Ankylosauria	Hungarosaurus	tormai	MTM V 2010.104.1	Late Cretaceous	Santonian	Csehbánya	86.3	83.6	0			Ősi, A., Barrett, P.M., Evans, A.R. et al. Multi-proxy dentition analyses reveal niche partitioning between sympatric herbivorous dinosaurs. Sci Rep 12, 20813 (2022). https://doi.org/10.1038/s41598-022-24816-z
Ornithischia	Ankylosauria	Scutellosaurus	lawleri	MNA.V.175	Lower Jurassic	Sinemurian - Pliensbachian	Kayenta	199.3	182.7	0			Breeden III BT, Raven TJ, Butler RJ, Rowe TB, Maidment SCR. 2021 The anatomy and palaeobiology of the early armoured dinosaur Scutellosaurus lawleri (Ornithischia: Thyreophora) from the Kayenta Formation (Lower Jurassic) of Arizona. R. Soc. Open Sci. 8: 201676. https://doi.org/10.1098/rsos.201676
Ornithischia	Ankylosauria	Pinacosaurus	grangeri	IVPP V16283	Late Cretaceous	Campanian	Bayan Mandahu	83.6	72.1	0			Burns M E, Currie P J, Sissons R L, et al. Juvenile specimens of Pinacosaurus grangeri Gilmore, 1933 (Ornithischia: Ankylosauria) from the Late Cretaceous of China, with comments on the specific taxonomy of Pinacosaurus[J]. Cretaceous Research, 2011, 32(2): 174-186.
Ornithischia	Ankylosauria	Panoplosaurus	mirus	ROM 1215	Late Cretaceous	Campanian		83.5	70.6	0			Mallon J C, Anderson J S. The functional and palaeoecological implications of tooth morphology and wear for the megaherbivorous dinosaurs from the Dinosaur Park Formation (Upper Campanian) of Alberta, Canada[J]. PloS one, 2014, 9(6): e98605.
Ornithischia	Ceratopsia	Turanoceratops	tardabilis	ZIN PH 1882/16	Late Cretaceous	Turonian	Bissekty	93.5	89.3	2			Sues H D, Averianov A. Turanoceratops tardabilis—the first ceratopsid dinosaur from Asia[J]. Naturwissenschaften, 2009, 96(5): 645-652.
Ornithischia	Pachycephalosauria	Micropachycephalosaurus	hongtuyanensis	IVPP V 5542	Late Cretaceous	Coniacian - Santonian		89.8	83.6	0			Butler R J, Zhao Q. The small-bodied ornithischian dinosaurs Micropachycephalosaurus hongtuyanensis and Wannanosaurus yansiensis from the Late Cretaceous of China[J]. Cretaceous Research, 2009, 30(1): 63-77.
