# Supplementary material for: Tooth replacement in the early-diverging neornithischian Jeholosaurus shangyuanensis and implications for dental evolution and herbivorous adaptation in Ornithischia
Source: BMC Ecol Evol. 2024 Apr 16;24:46. doi: 10.1186/s12862-024-02233-2 (PMC11020315; doi:10.1186/s12862-024-02233-2)
Supplement: Supplementary file 2 — Supplementary Material 2 [file 12862_2024_2233_MOESM2_ESM.xlsx]

## Sheet: CUGW VH132
Number of alveous	Total height of functional tooth (mm)		Total height of replacement tooth (mm)		Mesiodistal width of functional tooth (mm)		Mesiodistal width of replacement tooth (mm)		Linguolabial width of functional tooth (mm)		Linguolabial width of replacement tooth (mm)		Height of teeth remnant (mm)		Height of second generation of teeth remnant (mm)
	left	right	left	right	left	right	left	right	left	right	left	right	left	right	left	right
Premaxilla
1		4.1	1.49	1.42	1.25	1.08		1.34	0.91	0.67		0.81
2	4.63	4.85			1.05	1.13			0.77	0.85
3	3.61		2.31	2.13	0.9	1.37	1.16		0.68	0.92	0.95
4	4.87	5.07	0.67	0.86	1.1	1.18	0.98	0.63	0.84	0.83	0.44	0.58
5	2.93				1.25				0.9				2.05	1.95
Maxilla
1	2.63	2.46			1	0.9			0.73	0.61
2	3	3.11	1.21	1.36	1.26	1.27	1.38	1.35	0.63	0.63	0.77	0.75
3	4.14	3.54		0.37	1.46	1.52			0.84	0.83
4	3.87	3.61			1.7	1.76			0.93	0.88
5	5.07	4.66	1.21	1.49	1.79	1.82	1.92	1.63	0.98	0.83	0.9	0.88
6	5.25	5.05	0.54	0.59	1.84	2.03		1.04	1.25	1.14		0.42
7	5.31	5.28	3.32	3.53	1.76	1.91	2.16	2.25	1.24	1.12	1.36	1.3
8	5.86	5.57	1.1	1.17	2.04	2.12	2.01	2.01	1.43	1.27	0.82	0.62
9	5.4	5.5	0.25		2.13	2.07			1.51	1.5			1.03	0.66
10	5.06	5.11	1.48	1.45	1.8	2.01	2.14	2.15	1.3	1.25	0.94	1.11
11	4.2	4.04	0.42	0.49	1.9	1.98			1.27	1.14
12	3.5	3.55	1.75	1.91	1.42	1.41	1.81	1.9	0.83	0.82	1.11	1.01
13	2.63	2.7			0.98	1.04			0.77	0.74
Dentary
1	1.75	1.94			1.15	0.65			0.5	0.56
2	4.33	3.97	0.3	0.43	1.2	1.31			0.66	0.71
3		3.24				1.51				0.67
4	4.63	4.63	0.47	0.91	1.42	1.44	0.66		0.72	0.69	0.3
5	5.2	5.15	0.3		1.76	1.86			0.97	0.92
6	5.98	5.96	1.52	1.51	1.78	1.84	2..02	2.04	1.09	1.04	0.97	0.99
7	6.33	5.88	0.53	0.79	2.05	2.07		1.25	1.25	1.19		0.49
8	5.62	5.71	4.01	3.9	1.68	1.75	2.36	2.29	1.19	0.99	1.43	1.6
9	6.73	6.39	1.23	1.14	2.07	2.2	1.87	2.05	1.45	1.17	0.62	0.65
10	5.42	5.59	0.44	0.49	2.13	2.19			1.45	1.44			1.26
11	5.15	5.12	1.84	1.93	1.87	1.95	2.38	2.36	1.16	1.11	0.69	1.08
12	4.26	4.82	0.57	0.6	1.79	2.05		1.09	1.16	1..11		0.33	1.37	1.38
13	2.74	3	1.67		0.99	1.61	1.79		0.7	0.8	0.47
14	0.35
15
* denotes that the tooth is damaged.

## Sheet: IVPP V15719
Number of alveous	Total height of functional tooth (mm)		Total height of replacement tooth (mm)		Mesiodistal width of functional tooth (mm)		Mesiodistal width of replacement tooth (mm)		Linguolabial width of functional tooth (mm)		Linguolabial width of replacement tooth (mm)		Height of teeth remnant (mm)
	left	right	left	right	left	right	left	right	left	right	left	right	left	right
Maxilla
1	2.68	2.15*			0.88				0.66
2	3.21	2.99	0.88	0.91	1.26	1.24	1.15	1.25	0.68	0.77	0.6	0.75
3	3.62	3.38	0.34	0.32	1.47	1.26	0.33	0.35	0.7	0.76	0.24	0.26	0.39
4	2.71	3.54			1.56	1.69			0.83	0.86
5	4.88	4.9	0.78	0.77	1.8	1.84	1.23	1.32	1.2	1.06	0.44	0.52
6	5.2	5.29	0.14		1.89	1.82			1.21	1.19
7	5.7	5.58	1.24	1.17	1.86	1.8	1.59	2.07	1.26	1.23	0.88	0.98
8	5.66	5.93	0.62	0.53	1.87	1.99	0.78	0.74	1.39	1.33	0.4	0.37
9	4.48	5.02	3.49	3.46	1.87	1.9	2.05	5.02	1.47	1.35	1.4	2.11
10	5.13	4.99	0.85	0.95	1.72	1.81	1.59	1.62	1.42	1.42	0.59	0.56
11	4.15	4.39		0.12	1.81	1.79			1.35	1.12
12	3.63	3.35	0.93	0.96	1.52	1.26	1.68	1.69	0.92	0.82	0.59	0.67
13	2.86	2.94	0.21			1.2				1.8
Dentary
1	3.26	3.53	0.32	0.64	1.01	1.15	0.51	0.93	0.58	0.52	0.38	0.5
2	3.79	4.06			1.21	1.22			0.62	0.63
3	4.11	3.98	0.84	0.93	1.26	1.31	1.23	1.44	0.61	0.66	0.55	0.62
4	4.51	4.41		0.22	1.46	1.48		0.32	0.66	0.72		0.22
5	3.23	3.47	2.5		1.59	1.7	1.81		0.67	0.92	0.88
6	3.64	5.71	0.68	0.81	2.36	1.92	0.98	1.11	0.99	0.99	0.52	0.45
7	5.69	5.76	0.25		2.03	2.06			1.27	1.3			1.26	1.22
8	6.11	6.61	1.44	1.5	1.97	2	2.38	2.22	1.24	1.39	0.71	0.88
9	5.99	5.74	0.65	0.75	2.17	2.11	0.91	1.06	1.48	1.49	0.5	0.47	2.48	2
10	5.5	5.27	3.29	3.69	1.82	1.91	2.26	2.3	1.21	1.22	1.51	1.46
11	5.42	5.15	0.95	1.11	1.85	1.92	1.22	1.5	1.15	1.2	0.54	0.62
12	4.18	4.36			1.93	1.97			1.14	1.12			1.72	1.72
13	2.99	3.23	0.66	0.66	1.16	1.37	1.49	1	0.61	1.37	0.5	0.37
14
15
* denotes that the tooth is damaged.

## Sheet: IVPP V12530
Number of alveous	Total height of functional tooth (mm)		Total height of replacement tooth (mm)		Mesiodistal width of functional tooth (mm)		Mesiodistal width of replacement tooth (mm)		Linguolabial width of functional tooth (mm)		Linguolabial width of replacement tooth (mm)		Height of teeth remnant (mm)		Height of second generation of teeth remnant (mm)
	left	right	left	right	left	right	left	right	left	right	left	right	left	right	left	right
Premaxilla
1
2		1.31*
3	1.94	2.64			1.1	1.14			0.74	0.79				1.64
4	0.72*	4.03*		0.97				0.54				0.52
5	3.62	3.08*			1.3				0.84
6	5.14	1.91*	0.66	0.91	1.12		0.97	0.68	0.78		0.44	0.46
Maxilla
1	2.07	2.23			1.43	1.32			0.9	0.76			0.65	0.86
2	3.55	4.01		0.71	1.39	1.34		1.03	0.91	0.85		0.51
3	3.71	4.74			1.57	1.52			0.95	0.9
4	5.07	4.33	1.69	3.48	1.7	1.65	1.9	1.86	0.97	0.8	0.53	0.55
5	5.77	5.67	0.86	0.97	1.91	1.8	1.34	1.31	1.13	1.07	0.28	0.51
6	6.38	6.16	0.28		2.04	2.01			1.26	1.3
7	6.61	6.73	3.06	3.21	2.01	2.01	2.33	2.27	1.36	1.33	0.9	1.04
8	7.08	7.11	0.86	1.08	2.14	2.05	1.52	1.73	1.56	1.39	0.51	0.76
9	5.93	6.39			2.22	2.26			1.57	1.45				1.03
10	6.46	6.46	0.98	1.17	2.03	2.09	2.01	2.16	1.52	1.46	0.46	0.64		1.37
11	5.87	5.4	0.18		2.22	2.04			1.41	1.42
12	4.93	4.76	1.17	1.17	1.86	1.92	2.11	1.8	1.23	1.11	0.57	0.66
13	3.82	4.12			1.62	1.68			1.05	0.92
14	0.87*
Dentary
1		4.27		0.47		1.35				0.61
2		4.69				1.46				0.74
3		5.07		1.26		1.29		1.24		0.7		0.6
4		5.61				1.59				0.87
5		4.72				1.89				1.08
6	7.02	6.98	1.21	1.47	2.03	2.01	1.71	1.6	1.19	1.19	0.47	0.69
7	7.07	7.49		0.71	2.2	2.15		0.82	1.47	1.42		0.56
8	7.07	7.57	3.82	3.45	1.9	2.11	2.44	2.48	1.09	1.34	0.96	1.43
9	7.84	8	0.99	0.97	2.31	2.35	1.12	1.38	1.6	1.47	0.43	0.49
10	6.57	6.59	5.47	5.29	1.83	1.95	2.43	2.34		1.37	1.46	1.55
11	6.57	6.97		1.53	1.98	2.27		2.05	1.6	1.34		0.56
12	5.7	5.71		0.12	2.11	2.32			1.3	1.31			2.12	2.49
13	4.6	4.28	0.84	0.98	1.62	1.84	1.94	1.7	0.64	0.94	0.45	0.63
14	3.12	3.01			1.38	1.54			0.73	0.75
15
16
17
* denotes that the tooth is damaged.

## Sheet: IVPP V15718
Number of alveous	Total height of functional tooth (mm)		Total height of replacement tooth (mm)		Mesiodistal width of functional tooth (mm)		Mesiodistal width of replacement tooth (mm)		Linguolabial width of functional tooth (mm)		Linguolabial width of replacement tooth (mm)		Height of teeth remnant (mm)		Height of second generation of teeth remnant (mm)
	left	right	left	right	left	right	left	right	left	right	left	right	left	right	left	right
Premaxilla
1
2
3
4		4.05*		0.73				1.02				0.63
5		3.8*		-										1.67
6		5.93		1.67		1.34		1.73		1.05		0.81
Maxilla（右侧第一颗功能齿新生长出来）
1		3.38				1.09				0.7
2	3	3.87			1.63	1.41			1	0.63			1.22
3	4.93	3.15	3.05		1.68	1.67	1.68		0.91	0.95	1.05			1.21
4	5.77	4.74	0.55	0.52	1.84	1.55	1.14		1.11	1.03	0.55
5	5.57	5.9			2.04	1.84			1.27	1.12			0.9	1.49
6	7.19	6.28*	3.4	3.9	2.02	-	2.17	2.1	1.4	-	1.05	1.24
7	7.77	7.17	0.96	0.62	2.3	2.19		1.59	1.56	1.29		0.53	0.72
8	1.48	6.88	6.54		2.15	2.29	2.18		1.48	1.49	1.77			1.02		1.46
9	8.39	7.66	1.79	1.83	2.34	2.47	2.33	2.27	1.74	1.44	0.88	0.88	2.02	3.02
10	8.09	7.24	0.79	0.57	2.31	2.31	1.41	1.06	1.83	1.5	0.47	0.29	1.7	2.49		2.64
11	7.88	6.04	5.24		2.39	2.41	2.32		1.49	1.66	1.67		3.55	2.42		2.91
12	7.17	7	1.16	1.18	2.15	2.23	2	2.01	1.69	1.49	0.76	0.7	3.18	2.45
13	5.99	6.04	0.35	0.17	2.26	2.23			1.52	1.49			2.44	2.43
14	5.71	5.47	1.35	1.59	1.93	1.99	1.87	1.93	1.24	1.19	1	1.11	2.44	1.95
15	4.79	4.45			1.94	1.6			1.09	0.96				1.82
Dentary
1		4.24		0.47		1.11				0.66
2	5.15	5.14			1.64	1.7			0.98	0.88			2.5
3	5.06	5.38	3.36	2.82	1.79	1.78	1.76	1.64	0.79	0.83	0.94	0.97
4	5.98	6.21	0.61	0.52	2.04	1.9	0.92	0.77	0.94	0.87	0.54	0.5
5	6.24	6.63			2.2	2.13			1.23	1.04
6	8.17	8.34	1.57	1.43	2.37	2.42	2.15	2.23	1.36	1.41	0.86	0.58	0.63
7	8.03	8.06	0.56	0.77	2.37	2.39	0.88	1.09	1.6	1.55	0.51	0.55	1.01	0.94
8	8.47	8.89	5.02	5.56	2.59	2.68	2.49	2.66	1.21	1.4	1.58	1.52
9	8.55	8.7	1.22	1.44	2.62	2.68	2.27	2.22	1.59	1.51	0.6	0.54		1..89
10	7.51	7.88			2.49	2.76			1.53	1.45				2.19
11	7.36	8.04	4.32	2.84	2.43	2.58	2.5	2.63	1.33	1.46	1.4	1.3		1.82
12	7.28	7.37	0.7	0.72	2.39	2.49	0.55	1.35	1.33	1.53	0.55	0.53		0.49
13	5.57	5.11	0.24	4.99	2.21	2.11		2.26	1.32	1.09		1.333
14	4.61	5.44	0.7	0.78	1.9	2.14	1.14	1.56	1.04	1.01	0.48	0.46
15	2.74	3.23			1.75	1.68			0.8	0.84
* denotes that the tooth is damaged.

## Sheet: IVPP V12529
Number of alveous	Total height of functional tooth (mm)		Total height of replacement tooth (mm)		Mesiodistal width of functional tooth (mm)		Mesiodistal width of replacement tooth (mm)		Linguolabial width of functional tooth (mm)		Linguolabial width of replacement tooth (mm)		Height of teeth remnant (mm)		Height of second generation of teeth remnant (mm)
	left	right	left	right	left	right	left	right	left	right	left	right	left	right	left	right
Premaxilla
1		3.90*		2.2				1.37				1.06
2		4.04*		0.36
3	2.71*	4.34*	1.82	2.04			1.65	1.63			1.16	1.24
4	3.35*	4.17*	0.41
5	3.38*	3.03	2.17	3.01		1.72	1.69			1.2	1.18			2.52
6	5.7	2.61*	0.3
Maxilla
1	2.51	3.79		0.86	1.12	1.27		1.35	0.78	0.76		0.53
2	5.33	5.26	1.07	0.57	1.89	1.48	1.2	0.58	1.24	0.99	0.53	0.37
3	6.13	5.62	0.36	0.44	1.82	1.67			1.09	1.13			1.91	1.95
4	4.25	4.36			2.09	1.81			1.21	1.07			1.81	1.6		1.63
5	6.72	6.6	1.22	1.23	2.01	1.97	1.66	1.65	1.39	1.21	0.63	0.72	1.52	1.5
6	7.17	6.49	0.28	0.41	2.28	2.24			1.42	1.39			1.24	1.57
7	6.11*	7.79	2.51	2.8		2.39	2.32	2.45		1.69	1.18	1.33
8	8.63	8.41	0.7	0.94	2.58	2.51	1.33	1.6	1.7	1.66	0.5	0.59	2.81	2.29
9	8.17	8.39	5.87	6.66	2.22	2.05	2.49	2.38	1.89	1.92	1.76	1.69
10	8.48	8.62	1.5	1.32	2.51	2.48	2.43	2.37	2	1.99	0.94	0.94	2.26	2.37
11	7.33	8.12	0.45	0.35	2.59	2.49			1.92	1.78			3.37	3.68
12	7.61	7.64	1.69	1.94	2.46	2.26	2.42	2.61	1.61	1.82	1.07	1.19	2.36	2.12
13	6.44	7	0.32	0.48	2.56	2.32		0.83	1.67	1.7		0.26	2.91	2.17
14	5.93	6.38	3.01	3.17	2.25	1.93	2.43	2.29	1.47	1.38	1.44	1.41
15	4.57	5.29	0.41	0.56	1.28	1.96	0.8	1.16	1.26	1.14	0.24	0.33
Dentary
1	2.93	5.76	0.16	0.4	1.64	1.53		0.52	0.65	0.74		0.23
2	3.28	4.54	3.8		1.55	1.7	1.77		0.83	0.84	0.82			2.46
3	6.46	6.26	1.59	0.65	1.76	1.84	0.75	1.05	0.89	0.97	0.45	0.62
4	6.32	6.11			2.01	2.01			1.05	1.03
5	7.15	7.88	2.05	2.35	1.81	2.24	2.22	2.39	1.17	1.26	1.11	0.97
6	8.72	8.4	1.11	0.78	2.29	2.32	1.27	1.28	1.38	1.46	0.58	0.59
7	7.9	7.15	6.12	5.3	2.56	2.42	2.5	2.55	1.33	1.37	1.42	1.6
8	9.76	9.71	1.69	1.86	2.61	2.64	2.43	2.55	1.66	1.79	0.59	0.85
9	7.57	7.93	0.51	0.38	2.63	2.59			1.68	1.5				3.39
10	9.26	9.22	2.29	2.05	2.65	2.65	2.91	2.71	1.82	1.6	0.76	0.97
11	8.25	8.5	0.63	0.89	2.59	2.53	1.21	1.18	1.82	1.68	0.46	0.42	4.17	3.95
12	7.87	7.77	2.93	2.87	2.53	2.5	2.72	2.64	1.35	1.32	1.41	1.47
13	6.92	6.6	0.91	0.54	2.33	2.33	1.46		1.37	1.48	0.44		1.77	3.34
14	3.6	5.23		3.3	2.12	1.93		2.24	1.28	1.07		1.01	2.13
15	3.9	4.16	0.53	0.37	1.51	1.58			0.71	0.77
* denotes that the tooth is damaged.

## Sheet: IVPP V15717
Number of alveous	Total height of functional tooth (mm)		Total height of replacement tooth (mm)		Mesiodistal width of functional tooth (mm)		Mesiodistal width of replacement tooth (mm)		Linguolabial width of functional tooth (mm)		Linguolabial width of replacement tooth (mm)		Height of teeth remnant (mm)		Height of second generation of teeth remnant (mm)
	left	right	left	right	left	right	left	right	left	right	left	right	left	right	left	right
Premaxilla
1	5.09*	4.61*												1.1
2	6.46*	5.77*	2.04	2.33			1.88	1.71			1.44	1.35
3	6.55	7.84		0.57	2..06	1.94			1.46	1.39			2.93
4	6.30*	8.85	1.55	2.89		2.04	1.43	1.93		1.44	1.19	1.5
5	6.59*	7.77		0..93		1.89		0.72		1.36		0.56
6	4.89	7.59	1.49	3.09		1.52	1.49	1.8		1.23	1.04	1.38
Maxilla
1	3.55	2.04				1.62				0.91				2.17
2	3.60*	5.05	0.69	2.32		1.48	0.78	1.72		0.78	0.41	0.88	1.76
3	4.36*	5.93	0.8	1		1.62	1.07	1.31		1	0.46	0.72	0.78
4	6.26	5.78	0.48	0.61	1.97	1.71	0.62	0.85	1.03	1.71	0.38	0.53	1.51	1.7
5	7.13	4.55	4.12		2.12	1.94	2.2		1.29	1.17	1.06			1.71
6	7.94	7.39	1.24	2.09	2.35	2.18	2.18	2.29	1.33	1.44	0.57	1.13
7	6.87	7.94	0.65	0.63	2.53	2.56	0.79	1.19	1.68	1.38	0.45	0.53	2.05	1.29
8	9.16	8.38	3.49	4.47	2.59	2.75	3.09	2.99	1.64	1.73	1.19	1.67
9	9.43	8.97	1.64	1.86	2.9	2.91	2.31	2.41	1.63	1.44	0.64	1.14
10	2.82	8.3	7.27/0.73	0.5	2.29	2.93	3.08/1.02		1.52	1.75	1.72/0.39			1.21
11	9.13	9.07	3.32	3.52	2.92	2.77	3.13	2.88	1.93	1.88	1.26	1.33	1.29
12	9.5	9.21	1.23	1.04	2.9	2.7	1.75	1.54	1.69	1.85	0.56	0.78	0.57	1.99
13	7.05	8.59	4.97	5.16	2.9	2.56	2.93	3	1.91	1.94	1.71	1.95
14	7.72	8.36	1.68	1.78	2.93	2.72	2.12	2.18	1.69	2.1	0.4	0.91	1.6	1.19
15	6.58	6.94	0.56	0.6	2.55	2.6		0.61	1.77	1.93		0.43	1.44	1.97
16	7.8	7.16	2.64	1.91	2.32	2.35	2.59	2.32	1.47	1.67	1.05	1.43	1.06
17	6.21	6.47	0.79		2.22	2.24	1.04		1.32	1.62	0.51		1.86	1.49
18	3.87	2.37		0.71	2.08	2.37		0.9	1.16	1.04		0.28	3.62
Dentary
1	6.82	7.1	1.52	1.71	1.93	1.87	1.73	1.57	0.86	0.89	0.83	0.57
2	5.99	6.97	1.52	1.1	2.08	2.02	1.61	0.97	0.85	0.9	0.62	0.69
3	5.91*	6.94	0.83	1.2	2.13	2.15		1.41	1.07	1.04		0.52
4	6.69	7.38	0.74	0.78	2.34	2.33	0.88	1	1.12	1.09	0.51	0.43
5	6.71	6.61	5.01	5.43	2.43	2.52	2.79	2.84	1.67	1.13	1.44	1.46
6	8.87	9.4	1.28	1.62	2.6	2.6	1.85	2.34	1.83	1.59	0.63	0.93	1.15
7	7.39	8.91	6.83/0.64	7.21	2.98	2.72	3.09	3.14	1.73	1.6	1.61	1.94
8	8.89	10.44	1.52	2.47	3.05	2.94	1.81	3.05	1.81	1.8	0.57	0.99
9	9.27	9.3	0.73	1.2	2.94	3.08	1.14	1.37	1.96	1.88	0.29	0.74	1.37
10	9.65	10.21	1.64	4.32	2.88	3.1	1.34	3.29	1.3	2.07	0.87	1.55
11	7.37*	9.88	1.63	1.68		3.14	2.13	2.44		1.88	0.43	0.83
12	6.32*	9.31	6.12/0.77	6.94/0.49		2.86	3.22	3.21		1.66	1.8	1.76
13	8.28	9.23	2.91	1.86	2.86	2.91	3.19	3	1.79	1.73	0.6	0.77	2.18
14	6.49	7.44	0.53	0.61	2.93	2.86	0.86	0.86	1.28	1.53	0.42	0.53
15	6.64	6.67		1.82	2.77	2.64		2.7	1.41	1.38		0.66	1.09	2.47
16	5.62	5.43		1.34	2.36	2.27			1.34	1.23
17	3.52		0.77		1.17		1.46		0.7		0.52			2.6
* denotes that the tooth is damaged.
